# Supplementary material for: Effect of bilateral contraction on the ability and accuracy of rapid force production at submaximal force level
Source: PLoS One. 2021 Feb 18;16(2):e0247099. doi: 10.1371/journal.pone.0247099 (PMC7891739; doi:10.1371/journal.pone.0247099)
Supplement: S1 Dataset — (XLSX) [file pone.0247099.s001.xlsx]

## Sheet: Minimal data set
Fig.#	Target % MVC	Bilateral (BL) or Unilateral (UL)	Right or Left	Mean	S.D
Fig.3 (A and C)
RFD (%MVC/s)	0.3	BL	Right	402.527	118.017
			Left	425.382	91.4462
		UL	Right	417.635	90.5728
			Left	424.181	81.5738
	0.5	BL	Right	616.168	123.528
			Left	623.54	78.8251
		UL	Right	620.757	97.2391
			Left	624.654	68.4054
Fig.3 (B and D)
RFD variability (%MVC/s)	0.3	BL	Right	60.618	13.8763
			Left	69.4472	28.7231
		UL	Right	60.4135	17.9639
			Left	69.2554	20.1507
	0.5	BL	Right	68.6878	15.476
			Left	78.5058	26.1518
		UL	Right	66.8957	15.8875
			Left	72.5756	21.4763
Fig.4 (A and C)
RFD/PF	0.3	BL	Right	12.7203	2.81424
			Left	13.0283	2.83462
		UL	Right	13.5887	2.09169
			Left	13.3832	1.96903
	0.5	BL	Right	12.0609	2.8961
			Left	11.9179	2.60642
		UL	Right	12.3322	1.87335
			Left	12.291	1.50717
Fig.4 (B and D)
RFD/PF variability	0.3	BL	Right	1.31373	0.330743
			Left	1.41543	0.475726
		UL	Right	1.26894	0.256609
			Left	1.5183	0.270196
	0.5	BL	Right	1.18655	0.206685
			Left	1.22587	0.422188
		UL	Right	1.17897	0.257819
			Left	1.27787	0.275761
Fig.4 (A and D)
CFE (% MVC)	0.3	BL	Right	1.27676	3.03743
			Left	2.93725	4.77203
		UL	Right	0.768804	4.50442
			Left	1.85952	5.11474
	0.5	BL	Right	1.09714	1.08247
			Left	2.9708	1.68103
		UL	Right	0.443838	1.04074
			Left	1.01053	1.57381
Fig.4 (B and E)
AFE (% MVC)	0.3	BL	Right	3.98352	1.55354
			Left	5.37396	3.25038
		UL	Right	3.26224	0.553059
			Left	4.02278	1.39972
	0.5	BL	Right	5.04135	2.65189
			Left	6.03763	3.136
		UL	Right	3.56817	0.533442
			Left	3.49841	0.865422
Fig.4 (C and F)
VFE (% MVC)	0.3	BL	Right	3.88519	0.721999
			Left	4.12646	0.790782
		UL	Right	3.84477	1.15702
			Left	4.44365	2.27481
	0.5	BL	Right	4.30155	0.748661
			Left	5.11259	1.271
		UL	Right	4.3526	0.757744
			Left	4.04687	0.550566
